# Supplementary material for: Orexin signaling modulates synchronized excitation in the sublaterodorsal tegmental nucleus to stabilize REM sleep
Source: Nat Commun. 2020 Jul 21;11:3661. doi: 10.1038/s41467-020-17401-3 (PMC7374574; doi:10.1038/s41467-020-17401-3)
Supplement: Supplementary file 4 — Source Data [file 41467_2020_17401_MOESM4_ESM.xlsx]

## Sheet: Fig. 1
	Panel d					Panel i								Panel k
	Percentage of labeled OX neurons (%)	OXsld	OXLC	OXSLD/LC		Percentage of time (%)	control group			RSD group				Percentage of c-Fos expression (%)	control group		RSD group
		8.26667	24.8	2.4			REM	Wake	NREM	REM	Wake	NREM			OXentirety	OXSLD	OXentirety	OXSLD
		4.77612	15.5224	0.895522			11.2521	41.2576	47.4903	40	22	38			8.7346	10.1695	5.03663	17.3913
		6.99088	10.3343	1.51976			7.27778	41.4444	51.2778	30.7778	18.6667	50.5556			5.57143	0	6.41849	30.9091
		6.66667	12.6667	1.33333			8.89021	44.5107	46.599	30.1111	19.3889	50.5			4.15704	4.41176	5.69007	23.2143
		10.1824	12.9179	2.88754			9.05556	32.8333	58.1111	39.2778	14.7222	46			9.74026	12.5	6.5053	35.8491
		5.6582	15.127	2.30947						45.6111	10.5	43.8889					3.53741	21.0526
										36.7222	15.7778	47.5					9.15033	37.2881
										50.2778	20.5556	29.1667					5.63258	31.746

## Sheet: Fig.2
	Panel c				Panel f					Panel i				Panel l
	Membrane potential (mV)	baseline	orexin-A		Response (pA)	30	100	300		Response (pA)	control	DNQX/MK/PTX		Response (pA)	control	TCS 1102	TCS 1102+SB
		-61.8	-58.2			22.7	30.4	41			12.4	10.5			19	8.5	5.8
		-51.8	-46.5			25.8	42	31.1			63.9	61.8			27.6	8.1	-3.2
		-59	-53.2			9.8	23.6	23.9			43.5	39.2			42.1	8.3	0.1
		-60.6	-58			15.6	22.1	95.1			11.8	13			26.5	19.1	-2
		-60.4	-47.7			3	10.5	23.5			5.2	3.1			12.1	5.5	-1.2
		-60.4	-54.8			4.7	10.6	21.2			22.8	23			28.6	2.9	-1.4
		-59.8	-49.8			6.7	19.6	23.6			17.3	21.4
		-60.2	-51.1			8.5	23	36.7
		-60.4	-54
		-73.9	-53		Panel g					Panel j				Panel m
		-81.4	-70.8		Noise increase (%)	30	100	300		Noise increase (%)	control	DNQX/MK/PTX		Noise increase (%)	control	TCS 1102	TCS 1102+SB
		-82.5	-80.6			37.8092	89.4011	146.53			-6.93069	21.7753			10.6679	6.11542	-4.32432
		-80.1	-75.1			14.878	120.413	168.007			190.922	119.869			177.677	29.9065	-2.91262
		-60.6	-49.8			-4.16884	8.46063	19.0586			102.687	78.3155			120.949	15.4956	3.21237
		-59.8	-53.7			64.3889	49.7811	119.81			13.5294	16.8928			47.9821	37.4656	6.79012
		-60.3	-49			-2.42744	15.3763	54.2144			20.7254	41.9075			30.2759	2.657	-0.177148
		-61	-58.2			1.81208	11.9634	12.2751			76.6996	73.1824			134.69	3.16125	0.780031
		-55.2	-49.8			11.7609	69.0265	86.9907			21.9985	49.5567
		-60	-49.2			12.0258	148.291	127.23
		-60.1	-51
		-60.9	-59.4
		-50.4	-48
		-60.1	-52.3
		-60.1	-53.2
		-66	-54.2
		-64	-59.1
		-62	-53.5
		-60.5	-50
		-67.8	-59.7
		-68.2	-53.4
		-70.1	-54.8
		-65.3	-60.4

## Sheet: Fig.3
	Panel c				Panel e				Panel g
	Response (pA)	control	CBX		Response (pA)	control	MEF		Noise increase (%)	control	TTX
		9.8	10.2			30.4	32.89			55.8049	8.867
		30.5	34.2			42	11.5			59.5671	88.7615
		37	18.7			23.6	11.46			76.5609	20.6751
		8.8	8.1			22.1	21.97			89.649	24.3974
		13.3	15.5			10.5	12.24			95.0317	72.956
		61.5	52.7			10.6	5.5			60.5602	33.8684
		27.3	22.5			19.6	4.3			95.0954	39.7303
		96.3	43.5			23	62.9			103.381	40.9031
		10.1	-1.3			23.6	39.9
		10.9	-0.9			22.1	6.5
		10	1.5			12.5	4.4		Panel h
		13.4	1.1			34.9	11.9		Response (pA)	control	TTX
		25.1	6.1			11.2	38.8			23.6	28
		20.6	1.5			21.4	53.5			22.1	21.3
		24.6	14.4			21.1	25.9			12.5	17
						18.5	4.13			34.9	35.3
						12.4	4.7			11.2	14.7
						63.9	8.5			21.4	20.8
						43.5	2.4			21.1	25.7
						11.8	14.6			18.5	18.3
						5.2	0.7
						22.8	1.6
						17.3	3.5
						19	2.2
						27.6	2.5
						42.1
						26.5
						12.1
						28.6
						9.8
						30.5
						37
						9.6
						13.3
						61.5
						27.3
						96.3
						10.1
						10.9
						10
						13.4
						25.1
						20.6
						24.6
						34.9
						21.4
						20.8
						21.9
						17.1
						15.6
						9.7
						50
						12.1
						12.9
						27.5
						13.9
						28
						42.5

## Sheet: Fig.4
Panel b						Panel c						Panel d
Coupling coefficient	cell1 to cell2		cell2 to cell1			Input resistance (ΩM)	cell1		cell2			Coupling conductance (ns)	cell1 to cell2		cell2 to cell1
	control	orexin-A	control	orexin-A			control	orexin-A	control	orexin-A			control	orexin-A	control	orexin-A
	0.02158	0.02618	0.02187	0.03463			86.17	106.46	69.65	75.87			0.310014	0.345396	0.253899	0.325565
	0.0613	0.06608	0.04465	0.04293			296.75	255.85	338.5	345.15			0.181692	0.192075	0.150806	0.168212
	0.12836	0.14698	0.13498	0.16268			325.95	317.3	299	314.25			0.437149	0.478146	0.421151	0.526501
	0.05077	0.08509	0.04469	0.05959			63.17	56.79	59.09	72.08			0.861572	1.18727	0.70878	1.05406
	0.01771	0.02748	0.00865	0.0138			80.66	85.09	98.27	103.09			0.180264	0.266729	0.10725	0.162219
	0.01662	0.02233	0.01431	0.01757			72.25	75.92	92.94	86.32			0.178863	0.258802	0.198114	0.231509
	0.02218	0.03931	0.02456	0.04343			75.98	81.3	73.47	78.02			0.302046	0.504658	0.323432	0.535163

## Sheet: Fig.5
	Panel d - Frequency (Hz)							Panel f - Coincident probability (%)					Panel g - Frequency (Hz)								Panel i - Coincident probability (%)
	frequency increased		frequency unchaned		frequency decreased				Baseline	orexin-A			frequency increased		frequency unchaned		frequency decreased					CBX	CBX/orexin-A
	Baseline	orexin-A	Baseline	orexin-A	Baseline	orexin-A			NS	1.589			CBX	CBX/orexin-A	CBX	CBX/orexin-A	CBX	CBX/orexin-A				3.632	3.844
	0	1.89333	0.0483333	0	1.24	0.865			NS	0.797			0	6.98333	0.0075	0.0073	0.0525	0.043				2.779	2.332
	0.025	2.7925	0.128333	0.129596	1.33167	1.13684			0.805	0.908			0	1.57833	0.0313	0.03231	1.325	1.1575				1.345	1.67
	0.1325	4.745	0.1875	0.1925	1.67333	1.355			0.597	0.841			0	3.305	0.299	0.30515	1.82333	1.16667				0.783	0.935
	0.166667	0.261667	0.2	0.203333	2.22	2.04167			NS	2.607			0	10.6783	0.8	0.823333	2.34667	1.13667				4.405	1.772
	0.83	23.9567	0.2475	0.24525	3.41	3.15333			NS	1.416			0.00833333	0.141667	1.77667	1.83167	2.59	0.796667				5.015	2.321
	1.0975	4.4375	0.3925	0.40025	4.0325	3.7325			NS	2.839			0.37375	0.57625	5.17333	4.93667	4.065	3.29167				2.086	1.17
	1.37	4.14	0.825	0.815	4.44167	1.88			NS	7.327			0.986111	1.34625	6.78333	6.74	4.73	3.36333				2.73	2.987
	1.40333	3.62333	0.9775	0.9785	4.52333	3.81			3.145	7.066			0.993333	4.0125	7.33	7.5336	4.88667	3.55667				2.693	1.818
	1.9375	8.005	3.005	2.86667	5.525	2.35			3.583	8.706			1.14	2.01667	7.555	7.92833	5.24	4.37833				0.686	0.311
	2.44	35.78	4.74833	4.78667	6.09333	4.82333			NS	1.32			1.26	2.47333	9.57667	9.8	5.28167	4.97333				4.173	6.237
	2.44333	4.06167	5.59	5.596	9.065	7.155			NS	1.162			1.92667	2.67333	13.66	13.79	9.895	8.32667				4.578	7.648
	2.45667	5.87167	7.35667	7.34667	9.86	7.94667			1.404	1.457			2.24333	7.425	13.8694	13.99	10.2417	7.36167				1.534	NS
	3.21167	13.9783	9.01667	8.79333	10.2267	9.71333			1.987	2.175			2.25806	4.93667	13.875	14.205	10.8267	10.2433				0.955	NS
	3.28571	11.7233	11.775	11.2033	13.245	10.02			3.257	2.022			2.75	3.63875	15.51	15.5783	22.1611	19.52				0.946	1.049
	3.33667	3.64	14.115	13.8185					3.178	3.314			3.07333	10.6433	18.35	18.3883	23.64	21.3433				1.731	1.21
	3.355	10.3975	20.6467	20.8533					1.573	3.574			3.24	4.91833	23.3417	22.1983						2.619	1.978
	3.57	7.25333							0.566	1.502			3.36111	3.78	25.9417	25.9788						2.597	3.123
	3.63833	6.07333							0.756	0.62			3.40667	4.66667	35.725	36.8604						NS	0.948
	3.98333	6.09333							1.276	2.225			3.48	3.88833								NS	1.89
	4.10333	4.84333							1.259	1.4			3.96	4.905								3.186	2.693
	4.10333	5.935							2.247	1.446			4.22778	5.22375								0.398	1.149
	4.33	22.7125							1.139	1.617			4.32667	5.93167								2.656	3.509
	4.44667	9.15833							1.643	2.113			4.39	10.8733								0.83	1.149
	4.49333	5.205							1.923	3.008			4.61667	5.98								0.904	1.228
	4.56333	8.77667							1.684	0.861			4.61833	5.68								1.776	1.57
	4.61	7.335							0.376	1.012			5.11111	6.54625								1.114	1.313
	4.705	5.15667							0.677	1.502			5.26111	5.995								1.952	2.326
	4.84333	8.08333							0.784	2.103			6.125	9.16375								3.189	2.398
	4.8675	6.0375							0.602	0.81			6.78	9.07333								6.748	5.651
	4.96	5.31333							NS	0.728			7.00833	10.9388								NS - no significant interaction
	5.01833	8.08833							NS	0.998			7.79375	9.99125
	5.03667	12.8167							NS	1.138			8.29444	10.7363
	5.12833	5.6027							NS	0.73			8.59167	10.1862
	5.14667	6.84333							NS	2.698			10.765	49.6417
	5.33333	6.09667							NS	1.11			10.78	13.8567
	5.35833	7.12833							1.748	2.653			10.8283	13.3883
	5.59	6.155							2.659	3.884			15.0333	17.1167
	5.74	9.435							2.49	4.3			16.0889	26.1238
	5.93	8.29833							0.92	1.435			27.9167	36.5667
	6.045	6.64603							0.19	0.921
	6.17	43.9967							2.46	5.375
	6.48	10.56							0.323	0.802
	6.51333	9.29167							2.53	4.958
	6.61833	20.15							0.365	0.487
	7.32833	9.48							1.596	3.38
	7.34167	20.285							0.378	1.175
	7.56	8.16333							0.584	1.229
	8.06333	10							NS	0.836
	8.36333	9.72667							NS	1.663
	9.20667	14.9067							1.413	0.72
	11.2233	18.4967							1.363	3.573
	11.45	21.9167							NS	1.326
	12.1483	18.7733							NS	1.252
	14.115	22.2875							NS	0.936
	14.3717	18.1717							NS	1.051
	14.5833	16.3267							NS - no significant interaction
	15.03	17.46
	16.1633	28.3817
	16.5633	37
	16.6775	45.86
	17.395	18.655
	20.7033	54.4933
	20.805	33.5933
	22.1167	25.119
	24.215	37.3817
	30.375	47.61
	41.6683	44.8801

## Sheet: Fig. 6
	Panel e										Panel i
	Total EEG power (μV2)	ChR2						mCherry			EEG theta oscillation power of REM sleep (μV2)	473 nm light-off	473 nm light-on	EMGREM/NREM ratio	473 nm light-off	473 nm light-on		mean latency (s) for EEG total power/EMG amplitude decrease (20 Hz)
		5 Hz		10 Hz		20 Hz		20 Hz				49.6013	59.291		0.928458	0.893889
		control	473 nm light	control	473 nm light	control	473 nm light	control	473 nm light			237.073	275.5		0.990891	0.988617
		404.444	322.727	371.933	226.953	383.967	129.011	501.3	436.131			327.224	332.743		0.909662	0.893516			EEG	EMG
		1167.62	976.316	1047.52	707.837	829.769	543.219	1077.6	1023.72			187.859	211.143		0.979564	0.910321			2.73	10.25
		1426.67	1200	1200	890.559	1426.67	661.223	1123.4	1258.21			256.25	253.883		0.91515	0.909791			3.3	16
		640.605	501.854	740.994	477.5	750.595	460	587.1	675.165			24.4555	33.9009		0.950914	0.842301			2.58	12.07
		632.248	561.416	623.923	487.196	725.245	236.522	895.2	957.864			581.62	645.616		0.922061	0.890449			3.1	8.01
		1306.67	1379.32	1482.91	1471.47	1662.81	1418.74					677.137	707.121		0.923021	0.971273			1.6	4.5
												316.354	371.061		0.943778	0.851735			1.26	5.73
	Panel f
	EMG amplitude (μV)	ChR2						mCherry			Panel j
		5 Hz		10 Hz		20 Hz		20 Hz			REM sleep episode (s)	473 nm light-off	473 nm light-on
		control	473 nm light	control	473 nm light	control	473 nm light	control	473 nm light			68.0769	73.2727
		1.78358	1.79059	2.86208	2.70614	3.69357	2.71963	4.1	3.977			67.25	77.5
		9.1365	8.62823	8.81515	8.2346	10.1445	8.40221	6.8	6.46			69.5	73.8571
		7.2364	7.33711	5.32301	5.3526	5.94927	5.3288	2.8	2.856			66.875	81.5
		14.3834	13.6964	14.5127	13.0863	13.1742	12.1953	11	11.165			57.5455	58.8333
		3.30119	3.29171	3.30119	2.76412	3.29171	2.55828	3.1	3.1217			72.25	81
		3.16307	3.00896	3.64232	3.50029	3.09232	2.60893					50	74.4
												80.9545	69.3529
	Panel g											56	70
	EEG theta/total powe ratio	ChR2
		5 Hz		10 Hz		20 Hz
		control	473 nm light	control	473 nm light	control	473 nm light
		0.169747	0.16031	0.168417	0.19341	0.163381	0.235485
		0.146779	0.147889	0.18314	0.219928	0.173842	0.200481
		0.155734	0.152961	0.152961	0.210787	0.155734	0.18708
		0.203801	0.192781	0.189669	0.180271	0.171844	0.213417
		0.224612	0.268841	0.210894	0.207529	0.198188	0.209702
		0.26607	0.275333	0.259437	0.313803	0.287973	0.30998

## Sheet: Fig. 7
	Panel d
	ΔF/F (%)	NR	R	W				Panel g
		0.0364531	0.214238	0.394407				REM sleep episode (s)	589 nm light-off	589 nm light-on
		0.016417	0.190667	0.715111					54	53.4
		0.0317566	0.211282	0.438717					79.3333	62.5714
		-0.0155499	0.227076	0.4235					92.75	53.6
		0.0122	0.4155	1.491					69.5	47.75
		0.0190616	0.2375	1.607					85.2222	52.5556
		0.0214076	0.295	1.127					89.75	81.2
									61.8889	63.7111
									84	64.875
	Panel f								69.4444	81.25
	EEG theta oscillation power of REM sleep (μV2)	589 nm light-off	589 nm light-on	EMGREM/NREM ratio	589 nm light-off	589 nm light-on
		547.961	480.344		0.890404	0.897326
		523.747	439.247		0.871787	0.875834
		199.234	179.641		0.86626	0.922578
		213.63	196.184		0.855584	0.841843
		270.177	243.261		0.943577	0.907204
		244.373	240.276		0.942165	0.893217
		371.703	350.74		1.00874	0.982668
		604.906	634.046		0.936165	0.931621
		668.84	612.384		0.889649	0.849802

## Sheet: Fig.8
	Panel e								Panel f
	Amount (%)	vehicle			CNO				Episode duration (s)	vehicle	CNO	Episode number	vehicle	CNO
		R	W	NR	R	W	NR			43.6383	43.5455		47	44
		14.2431	30.6736	55.0833	13.3056	35.1875	51.5069			45.5926	46.56		27	25
		8.54861	52.9514	38.5	8.08333	50.5833	41.3333			51.2222	37.6364		27	22
		9.60417	33.2639	57.1319	5.75	35.7292	58.5208			49.7143	33.3929		14	14
		4.83333	40.8368	54.3299	3.24653	41.9722	54.7812			67.7083	52.0536		24	28
		11.2847	30.5799	58.1354	10.1215	32.3299	57.5486			39.28	33.8421		25	19
		6.81944	34.4861	58.6944	4.46528	46.8576	48.6771			77.4737	43.0645		19	31
		10.2222	42.5347	47.2431	9.27083	45.5556	45.1736			35.8947	29.8947		19	19
		4.73611	33	62.2639	3.94444	29	67.0556
	Panel i					Panel j
	EMGREM/NREM ratio	vehicle	CNO			EEG theta oscillation power of REM sleep (μV2)	vehicle	CNO
		0.898632	0.943744				407.742	289.191
		0.931429	1.01136				689.969	682.814
		0.869868	0.973439				275.706	276.038
		0.99617	1.01214				448.412	426.354
		0.959394	0.929698				335.749	351.393
		0.903426	0.979254				199.138	141.647
		0.929694	1.0029				472.43	433.58
		0.986	1.066				445.252	381.896

## Sheet: Supplementary Fig.1
	Panel b
	cell counts (OXSLD)	slice1	slice2	slice3	slice4	slice5	slice6
		6	20	6	18	10	2
		0	0	6	6	10	10
		0	4	8	6	18	10
		2	4	10	2	2	0
		7	1	9	16	8	8
		13	12	17	11	13	1
	Panel c
	cell counts (OXLC)	slice1	slice2	slice3	slice4	slice5	slice6
		6	50	38	50	38	4
		0	0	14	16	34	40
		2	2	2	22	32	8
		8	10	12	0	8	0
		18	15	16	37	28	17
		12	14	17	19	20	3
	Panel d
	cell counts (OXentirety)	slice1	slice2	slice3	slice4	slice5	slice6
		44	129	106	279	174	18
		0	4	82	96	274	214
		10	48	78	173	236	113
		64	81	103	27	25	0
		83	92	164	202	216	109
		95	125	158	104	158	18

## Sheet: Supplementary Fig.3
	Panel c - Percentage of MCHSLD neurons (%)					Panel d - Percentage of c-Fos expression (%)
		9.77636					MCHentirety	MCHSLD
		7.88777					71.5016	69.281
		7.71017					74.378	69.1275
							68.2768	74.0964

[truncated: 11 more sheets: Supplementary Fig.7, Supplementary Fig.8, Supplementary Fig.9, Supplementary Fig.10, Supplementary Fig.11, Supplementary Fig.13, Supplementary Fig.14, Supplementary Fig.15, Supplementary Fig.17, Supplementary Fig.18, Supplementary Fig.20]
